# Supplementary material for: Overexpression of the Ubiquitin Specific Proteases USP43, USP41, USP27x and USP6 in Osteosarcoma Cell Lines: Inhibition of Osteosarcoma Tumor Growth and Lung Metastasis Development by the USP Antagonist PR619
Source: Cells. 2021 Aug 31;10(9):2268. doi: 10.3390/cells10092268 (PMC8464711; doi:10.3390/cells10092268)
Supplement: Supplementary file 1 [file cells-10-02268-s001.zip]

Archive with 1 entries (1 files):
- cells-1276973-SI.pdf
